# Supplementary material for: Systems pharmacology-based approach for dissecting the mechanisms of pyrazine components in Maotai liquor
Source: Biosci Rep. 2019 Oct 11;39(10):BSR20191864. doi: 10.1042/BSR20191864 (PMC6822511; doi:10.1042/BSR20191864)
Supplement: Supplementary Table S1 [file BSR-2019-1864_supp.xlsx]

## Sheet: Sheet1
Compound Name	CAS	Target Name	Gene Name	Disease Name
Pyrazine, 2,6-dimethyl-	108-50-9	Acetylcholinesterase	ACHE	Immune disorder
Tetramethylpyrazine	1124-11-4	Alcohol dehydrogenase 1B	ADH1B	Inflammation disorder
2,3-Dimethyl-1,4-diazine	5910-89-4	Alcohol dehydrogenase 1B	ADH1B	Inflammation disorder
Pyrazine, 2,6-dimethyl-	108-50-9	Alcohol dehydrogenase 1B	ADH1B	Inflammation disorder
Trimethylpyrazine	14667-55-1	Alcohol dehydrogenase 1B	ADH1B	Inflammation disorder
2-methyl-6-vinylpyrazine	13925-09-2	Alcohol dehydrogenase 1B	ADH1B	Inflammation disorder
Tetramethylpyrazine	1124-11-4	Alcohol dehydrogenase 1C	ADH1C	Cardiovascular disease
2,3-Dimethyl-1,4-diazine	5910-89-4	Alcohol dehydrogenase 1C	ADH1C	Cardiovascular disease
2,3-Dimethyl-5-ethylpyrazine	15707-34-3	Alcohol dehydrogenase 1C	ADH1C	Cardiovascular disease
Pyrazine, 2,5-dimethyl-	123-32-0	Alcohol dehydrogenase 1C	ADH1C	Cardiovascular disease
Pyrazine, 2,5-dimethyl-3-propyl-	18433-97-1	Alcohol dehydrogenase 1C	ADH1C	Cardiovascular disease
Pyrazine, 2,6-dimethyl-	108-50-9	Alcohol dehydrogenase 1C	ADH1C	Cardiovascular disease
Pyrazine, 2-butyl-3,5-dimethyl-	50888-63-6	Alcohol dehydrogenase 1C	ADH1C	Cardiovascular disease
Pyrazine, 2-ethyl-6-methyl-	13925-03-6	Alcohol dehydrogenase 1C	ADH1C	Cardiovascular disease
Pyrazine, 3-ethyl-2,5-dimethyl-	13360-65-1	Alcohol dehydrogenase 1C	ADH1C	Cardiovascular disease
Trimethylpyrazine	14667-55-1	Alcohol dehydrogenase 1C	ADH1C	Cardiovascular disease
2-ethyl-5-methylpyrazine	13360-64-0	Alcohol dehydrogenase 1C	ADH1C	Cardiovascular disease
2-methyl-6-vinylpyrazine	13925-09-2	Alcohol dehydrogenase 1C	ADH1C	Cardiovascular disease
Pyrazine, 2-ethyl-6-methyl-	13925-03-6	Aldose reductase	AKR1B1	Inflammation disorder
2-methyl-6-vinylpyrazine	13925-09-2	Amine oxidase [flavin-containing] A	MAOA	Inflammation disorder
2-methyl-6-vinylpyrazine	13925-09-2	Amine oxidase [flavin-containing] B	MAOB	Inflammation disorder
Trimethylpyrazine	14667-55-1	Carbonic anhydrase 2	CA2	Inflammation disorder
Pyrazine, 2,6-dimethyl-	108-50-9	Cathepsin D	CTSD	Immune disorder
Pyrazine, 2-ethyl-6-methyl-	13925-03-6	Cathepsin D	CTSD	Immune disorder
Pyrazine, 2,5-dimethyl-	123-32-0	Cholinesterase	BCHE	Inflammation disorder
Pyrazine, 2,6-dimethyl-	108-50-9	Cholinesterase	BCHE	Inflammation disorder
Pyrazine, 2-butyl-3,5-dimethyl-	50888-63-6	Cholinesterase	BCHE	Inflammation disorder
Pyrazine, 2-ethyl-6-methyl-	13925-03-6	Cholinesterase	BCHE	Inflammation disorder
Pyrazine, 3,5-diethyl-2-methyl-	18138-05-1	Cholinesterase	BCHE	Inflammation disorder
2-ethyl-5-methylpyrazine	13360-64-0	Cholinesterase	BCHE	Inflammation disorder
Pyrazine, 2-ethyl-6-methyl-	13925-03-6	Cystathionine gamma-lyase	CTH	Inflammation disorder
Pyrazine, 2,6-dimethyl-	108-50-9	Dipeptidyl peptidase 4	DPP4	Immune disorder
Pyrazine, 2-butyl-3,5-dimethyl-	50888-63-6	Dipeptidyl peptidase 4	DPP4	Immune disorder
Pyrazine, 2-methyl-5-propyl-	29461-03-8	Dipeptidyl peptidase 4	DPP4	Immune disorder
Pyrazine, 3-ethyl-2,5-dimethyl-	13360-65-1	Dipeptidyl peptidase 4	DPP4	Immune disorder
Pyrazine, 2-methyl-5-propyl-	29461-03-8	Gamma-aminobutyric acid receptor subunit alpha-1	GABRA1	Inflammation disorder
Pyrazine, 2,6-dimethyl-	108-50-9	Glycine amidinotransferase, mitochondrial	GATM	Cardiovascular disease
Pyrazine, 2-ethyl-6-methyl-	13925-03-6	Glycine amidinotransferase, mitochondrial	GATM	Cardiovascular disease
Pyrazine, 3,5-diethyl-2-methyl-	18138-05-1	Glycine amidinotransferase, mitochondrial	GATM	Cardiovascular disease
2-ethyl-5-methylpyrazine	13360-64-0	Glycine amidinotransferase, mitochondrial	GATM	Cardiovascular disease
Pyrazine, 2,6-diethyl-	13067-27-1	Group IIE secretory phospholipase A2	PLA2G2E	Immune disorder
Pyrazine, 3,5-diethyl-2-methyl-	18138-05-1	Group IIE secretory phospholipase A2	PLA2G2E	Immune disorder
2-ethyl-5-methylpyrazine	13360-64-0	Group IIE secretory phospholipase A2	PLA2G2E	Immune disorder
Pyrazine, 2-methyl-5-propyl-	29461-03-8	Muscarinic acetylcholine receptor M1	CHRM1	Inflammation disorder
Pyrazine, 2-methyl-5-propyl-	29461-03-8	Muscarinic acetylcholine receptor M2	CHRM2	Immune disorder
Pyrazine, 2,6-dimethyl-	108-50-9	Nitric oxide synthase, endothelial	NOS3	Cardiovascular disease
Pyrazine, 2,6-dimethyl-	108-50-9	Prostaglandin G/H synthase 1	PTGS1	Inflammation disorder
Pyrazine, 2-butyl-3,5-dimethyl-	50888-63-6	Prothrombin	F2	Cardiovascular disease
Tetramethylpyrazine	1124-11-4	Renin	REN	Cardiovascular disease
Tetramethylpyrazine	1124-11-4	Sodium-dependent noradrenaline transporter	SLC6A2	Cardiovascular disease
Pyrazine, 2-methyl-5-propyl-	29461-03-8	Sodium-dependent noradrenaline transporter	SLC6A2	Cardiovascular disease
Pyrazine, 2-ethyl-6-methyl-	13925-03-6	Triosephosphate isomerase	TPI1	Immune disorder
Tetramethylpyrazine	1124-11-4	Trypsin-1	PRSS1	Immune disorder
2,3-Dimethyl-1,4-diazine	5910-89-4	Trypsin-1	PRSS1	Immune disorder
Pyrazine, 2,5-dimethyl-	123-32-0	Trypsin-1	PRSS1	Immune disorder
Pyrazine, 2,5-dimethyl-3-propyl-	18433-97-1	Trypsin-1	PRSS1	Immune disorder
Pyrazine, 2,6-dimethyl-	108-50-9	Trypsin-1	PRSS1	Immune disorder
Pyrazine, 2-butyl-3,5-dimethyl-	50888-63-6	Trypsin-1	PRSS1	Immune disorder
Pyrazine, 2-ethyl-6-methyl-	13925-03-6	Trypsin-1	PRSS1	Immune disorder
Pyrazine, 3-butyl-2,5-dimethyl-	40790-29-2	Trypsin-1	PRSS1	Immune disorder
Pyrazine, 3-ethyl-2,5-dimethyl-	13360-65-1	Trypsin-1	PRSS1	Immune disorder
Pyrazine, ethyl-	13925-00-3	Trypsin-1	PRSS1	Immune disorder
Trimethylpyrazine	14667-55-1	Trypsin-1	PRSS1	Immune disorder
2-ethyl-5-methylpyrazine	13360-64-0	Trypsin-1	PRSS1	Immune disorder
Tetramethylpyrazine	1124-11-4	Trypsin-3	PRSS3	Inflammation disorder
2,3-Dimethyl-1,4-diazine	5910-89-4	Trypsin-3	PRSS3	Inflammation disorder
2,3-Dimethyl-5-ethylpyrazine	15707-34-3	Trypsin-3	PRSS3	Inflammation disorder
Pyrazine, 2,5-dimethyl-	123-32-0	Trypsin-3	PRSS3	Inflammation disorder
Pyrazine, 2,5-dimethyl-3-propyl-	18433-97-1	Trypsin-3	PRSS3	Inflammation disorder
Pyrazine, 2,6-diethyl-	13067-27-1	Trypsin-3	PRSS3	Inflammation disorder
Pyrazine, 2,6-dimethyl-	108-50-9	Trypsin-3	PRSS3	Inflammation disorder
Pyrazine, 2-ethyl-6-methyl-	13925-03-6	Trypsin-3	PRSS3	Inflammation disorder
Pyrazine, 3,5-diethyl-2-methyl-	18138-05-1	Trypsin-3	PRSS3	Inflammation disorder
Pyrazine, ethyl-	13925-00-3	Trypsin-3	PRSS3	Inflammation disorder
2-ethyl-5-methylpyrazine	13360-64-0	Trypsin-3	PRSS3	Inflammation disorder
